# Supplementary material for: Natural Urease Inhibitors Reduce the Severity of Disease Symptoms, Dependent on the Lifestyle of the Pathogens
Source: J Fungi (Basel). 2023 Jun 28;9(7):708. doi: 10.3390/jof9070708 (PMC10381680; doi:10.3390/jof9070708)
Supplement: Supplementary file 1 [file jof-09-00708-s001.zip]

Archive with 1 entries (1 files):
- jof-2468549-supplementary.pdf
